# Supplementary material for: Restoring autophagic flux attenuates cochlear spiral ganglion neuron degeneration by promoting TFEB nuclear translocation via inhibiting MTOR
Source: Autophagy. 2019 Feb 1;15(6):998–1016. doi: 10.1080/15548627.2019.1569926 (PMC6526833; doi:10.1080/15548627.2019.1569926)
Supplement: Supplemental Material [file kaup-15-06-1569926-s001.zip]

Archive with 3 entries (2 files):
- 1569926_supplementary information/
- 1569926_supplementary information/FigS1R4.tif
- 1569926_supplementary information/supp. Figure Legend.docx
